# Supplementary material for: Feasibility and Acceptability of a Group-Based Telehealth Stress Management and Resilience Training Intervention for Men with Prostate Cancer on Active Surveillance
Source: J Clin Med. 2026 Jul 15;15(14):5539. doi: 10.3390/jcm15145539 (PMC13412582; doi:10.3390/jcm15145539)
Supplement: Supplementary file 1 [file jcm-15-05539-s001.zip]

Archive with 1 entries (1 files):
- jcm-4398467-supplementary.pdf
